# Supplementary material for: A TabNet-Based Multidimensional Deep Learning Model for Predicting Doxorubicin-Induced Cardiotoxicity in Breast Cancer Patients
Source: Cancers (Basel). 2025 Dec 30;18(1):117. doi: 10.3390/cancers18010117 (PMC12784847; doi:10.3390/cancers18010117)
Supplement: Supplementary file 1 [file cancers-18-00117-s001.zip]

Archive with 1 entries (1 files):
- cancers-3997125-supplementary.pdf
